# Supplementary material for: Work-Related Suicide Exposure, Occupational Burnout, and Coping in Emergency Medical Services Personnel in Poland
Source: Int J Environ Res Public Health. 2022 Jan 20;19(3):1156. doi: 10.3390/ijerph19031156 (PMC8835152; doi:10.3390/ijerph19031156)
Supplement: Supplementary file 1 [file ijerph-19-01156-s001.zip]

Archive with 1 entries (1 files):
- ijerph-1483058-supplementary.pdf
